# Supplementary material for: Analysis of Gene Regulatory Networks of Taro (Colocasia esculenta (L.) Schott.) Soluble Starch Synthase Based on DeGN and KASP Marker Development
Source: Int J Genomics. 2025 Mar 1;2025:9953367. doi: 10.1155/ijog/9953367 (PMC11991784; doi:10.1155/ijog/9953367)
Supplement: Supporting Information — Additional supporting information can be found online in the Supporting Information section. Table S1: List of 89 taro resources, original source, variety type, morphotype, phenotypic traits, and starch component contents. Table S2: All transcript expression value (FPKM) in taro corm developing stage T1 to T6. Table S3: Gene interactions between DEGs in taro corm developing stage. Table S4: Expression profile of CeSSI, CeSS II, CeMy108, and SerThr kinase. Table S5: The genotypes of 89 taro resources. Table S6: 159 node genes of CeSS regulatory network. [file 9953367.f1.zip]

Archive with 6 entries (6 files):
- Supplementary Table S1.pdf
- Supplementary Table S2. All transcipts expression value  (FPKM) in taro cormel developing stage T1 to T6..txt
- Supplementary Table S3. Gene interactions between DEGs in taro cormel developing stage. (1).pdf
- Supplementary Table S4. Expression profile of CeSS_, CeSS_, CeMy108 and SerThr kinase..pdf
- Supplementary Table S6. 159 node genes of CeSS regulatory network..pdf
- Supplymentary Table S5. The genotypes of 89 taro resources..pdf
